# Supplementary material for: An ADAMTS3 missense variant is associated with Norwich Terrier upper airway syndrome
Source: PLoS Genet. 2019 May 16;15(5):e1008102. doi: 10.1371/journal.pgen.1008102 (PMC6521993; doi:10.1371/journal.pgen.1008102)
Supplement: S1 Table — Four phenotypes have markers that surpass a Bonferroni correction threshold which correspond to the same QTL on CFA13. Only p-values exceeding this threshold (4.76 x10-7) are reported. Alleles are reported as ancestral > derived. (XLSX) [file pgen.1008102.s006.xlsx]

## Sheet: Sheet1
CFA	Position	Marker	Allele	Laryngeal Saccule	Oedema of the Cricoid Mucosa	Cartliage Position	Oedema of the Oropharynx
13	59035431	BICF2P1050096	A > G	3.4314e-09	2.05027e-07	2.01044e-08
13	59083075	TIGRP2P184171_rs8895564	A > C	1.10229e-08	8.42264e-08
13	59171427	BICF2G630749007	C > G	1.10229e-08	8.42264e-08
13	59215669	BICF2G630748960	C > T	1.10229e-08	8.42264e-08
13	59244558	BICF2G630748919	A > G	1.10229e-08	8.42264e-08
13	59876151	BICF2G630748126	T > C	4.10244e-09	9.87244e-09
13	59921835	BICF2P559788	C > T			1.39635e-07
13	59932325	TIGRP2P184784_rs8637716	T > C			1.39635e-07
13	59946572	BICF2G630748106	C > G	4.10244e-09	9.87244e-09
13	60059427	BICF2G630747989	T > C			1.39635e-07
13	60104647	BICF2S23551619	C > T	9.8686e-08	1.62389e-07
13	60119822	BICF2P890262	C > T	9.8686e-08	1.62389e-07
13	60158661	BICF2G630747923	A > G	9.18176e-11	3.54737e-08
13	60167490	BICF2G630747914	A > G	9.18176e-11	3.54737e-08
13	60204662	BICF2G630747899	C > G	6.4161e-10	3.44683e-07
13	60211955	BICF2G630747887	A > G	1.11601e-07
13	60220792	BICF2G630747865	G > T	6.4161e-10	3.44683e-07
13	60231218	BICF2G630747844	T > C	6.4161e-10	3.44683e-07
13	60243398	BICF2G630747830	T > C	1.11601e-07
13	60356118	TIGRP2P184853_rs8673615	T > G	1.42141e-07
13	60408126	BICF2G630747706	C > G	1.75581e-13	5.59902e-09
13	60417420	BICF2P940986	A > G	1.75581e-13	5.59902e-09
13	60431667	BICF2S2376537	G > A	7.44205e-12	2.69229e-07
13	60474403	TIGRP2P184870_rs9068575	C > T	2.38258e-10			4.18077e-07
13	60484759	BICF2G630747649	C > T	7.88923e-09
13	60496347	BICF2G630747628	C > T	7.67638e-11
13	60651846	BICF2G630747522	A > G	7.88923e-09
13	60656371	BICF2G630747517	A > G	7.88923e-09
13	60679228	BICF2G630747483	C > T	7.88923e-09
13	60707730	BICF2G630747446	T > C	2.41267e-11	4.26353e-07
13	60884157	TIGRP2P184965_rs8996044	G > T	1.9833e-09		9.78852e-09
13	60928962	BICF2G630747127	T > C	8.14402e-10
13	60934509	BICF2G630747111	T > C	8.14402e-10
13	60935555	BICF2S23032685	A > G	8.14402e-10
13	60948625	BICF2G630747091	T > C	2.58584e-12	4.10827e-07
13	60955738	BICF2G630747083	A > G	2.58584e-12	4.10827e-07
13	60974872	BICF2G630747065	G > A	8.14402e-10
13	60981733	BICF2S23549893	G > A	2.58584e-12	4.10827e-07
13	60990552	BICF2G630747041	A > C	4.91571e-10			1.976e-07
13	61017164	BICF2G630747018	G > A	1.91764e-13	7.70059e-08
13	61039571	BICF2G630746980	T > A	3.48844e-08		3.36727e-08
13	61054798	TIGRP2P184991_rs9060216	T > C	4.20682e-10
13	61076409	BICF2G630746923	G > A	2.719e-10
13	61129266	TIGRP2P185016_rs8744939	G > T	6.83838e-14	2.77495e-08
13	61139969	BICF2P1046807	C > T	4.55684e-13	1.58827e-07
13	61234642	TIGRP2P185072_rs9078356	T > C	7.80393e-11		4.17083e-08
13	61255943	TIGRP2P185081_rs9043975	G > A	7.78532e-16	2.8708e-09	8.79283e-09
13	61270000	TIGRP2P185090_rs8834045	A > C	3.75712e-13		6.79541e-09
13	61324727	BICF2G630746664	C > A	1.30295e-11			3.47024e-09
13	61390999	BICF2G630746542	C > T	1.91655e-14	2.93333e-08	4.62071e-08
13	61418089	BICF2G630746493	T > G	5.20783e-11
13	61436186	BICF2G630746463	T > G	4.52163e-11
13	61496628	BICF2P555379	T > C	2.94227e-11
13	61549154	BICF2S2355385	G > T	2.91904e-07
13	61567707	BICF2G630746277	T > C	2.91904e-07
13	61732795	BICF2G630746093	A > G	4.98075e-11			4.34362e-07
13	61830084	BICF2G630745919	A > G	6.70852e-11			1.64244e-07
