# Supplementary material for: An ADAMTS3 missense variant is associated with Norwich Terrier upper airway syndrome
Source: PLoS Genet. 2019 May 16;15(5):e1008102. doi: 10.1371/journal.pgen.1008102 (PMC6521993; doi:10.1371/journal.pgen.1008102)
Supplement: S3 Table — ADAMTS3:c.2786G>A genotypes of 1,353 dogs from up to 114 different breeds. The total number of dogs genotyped per breed (n) is given and the frequency of genotypes within breeds is given in brackets as a percentage. (XLSX) [file pgen.1008102.s008.xlsx]

## Sheet: Sheet1
Breed	n	A/A	G/A	G/G	N/N	Disease Allele Frequency
Norwich Terrier	401	132 (32.9)	195 (48.6)	72 (18)	2 (0.5)	0.572
Bulldog	24	19 (79.2)	3 (12.5)	2 (8.3)	0 (0)	0.854
French Bulldog	99	3 (3)	17 (17.2)	79 (79.8)	0 (0)	0.116
Staffordshire Bull Terrier	8	0 (0)	2 (25)	6 (75)	0 (0)	0.125
German Spitz (Mittel)	8	0 (0)	1 (12.5)	7 (87.5)	0 (0)	0.063
Pomeranian	8	0 (0)	1 (12.5)	7 (87.5)	0 (0)	0.063
Afghan Hound	1	0 (0)	0 (0)	1 (100)	0 (0)	0
Airedale Terrier	1	0 (0)	0 (0)	1 (100)	0 (0)	0
Akita	8	0 (0)	0 (0)	8 (100)	0 (0)	0
Alaskan Malamute	1	0 (0)	0 (0)	1 (100)	0 (0)	0
Alpine Dachsbracke	8	0 (0)	0 (0)	8 (100)	0 (0)	0
American Bulldog	2	0 (0)	0 (0)	2 (100)	0 (0)	0
Appenzeller Cattle Dog	8	0 (0)	0 (0)	8 (100)	0 (0)	0
Australian Cattle Dog	8	0 (0)	0 (0)	8 (100)	0 (0)	0
Australian Kelpie	8	0 (0)	0 (0)	8 (100)	0 (0)	0
Australian Shepherd	18	0 (0)	0 (0)	18 (100)	0 (0)	0
Barbet	8	0 (0)	0 (0)	8 (100)	0 (0)	0
Basset Hound	7	0 (0)	0 (0)	7 (100)	0 (0)	0
Bavarian Mountain Hound	8	0 (0)	0 (0)	8 (100)	0 (0)	0
Beagle	8	0 (0)	0 (0)	8 (100)	0 (0)	0
Bearded Collie	9	0 (0)	0 (0)	9 (100)	0 (0)	0
Bedlington Terrier	4	0 (0)	0 (0)	4 (100)	0 (0)	0
Belgian Shepherd	7	0 (0)	0 (0)	7 (100)	0 (0)	0
Bernese Mountain Dog	8	0 (0)	0 (0)	8 (100)	0 (0)	0
Bichon Frise	8	0 (0)	0 (0)	8 (100)	0 (0)	0
Border Collie	17	0 (0)	0 (0)	17 (100)	0 (0)	0
Borzoi	8	0 (0)	0 (0)	8 (100)	0 (0)	0
Boston Terrier	9	0 (0)	0 (0)	9 (100)	0 (0)	0
Boxer	8	0 (0)	0 (0)	7 (87.5)	1 (12.5)	0
Bull Terrier	7	0 (0)	0 (0)	7 (100)	0 (0)	0
Bullmastiff	8	0 (0)	0 (0)	8 (100)	0 (0)	0
Cairn Terrier	9	0 (0)	0 (0)	9 (100)	0 (0)	0
Cão da Serra de Aires	8	0 (0)	0 (0)	8 (100)	0 (0)	0
Cavalier King Charles Spaniel	10	0 (0)	0 (0)	10 (100)	0 (0)	0
Chesapeake Bay Retriever	1	0 (0)	0 (0)	1 (100)	0 (0)	0
Chinese Crested Dog	8	0 (0)	0 (0)	8 (100)	0 (0)	0
Chinese Shar-Pei	9	0 (0)	0 (0)	9 (100)	0 (0)	0
Chow Chow	8	0 (0)	0 (0)	8 (100)	0 (0)	0
Collie	8	0 (0)	0 (0)	8 (100)	0 (0)	0
Curly Coated Retriever	7	0 (0)	0 (0)	7 (100)	0 (0)	0
Czechoslovakian Wolfdog	9	0 (0)	0 (0)	9 (100)	0 (0)	0
Dachshund	9	0 (0)	0 (0)	9 (100)	0 (0)	0
Dalmatian	8	0 (0)	0 (0)	8 (100)	0 (0)	0
Doberman	8	0 (0)	0 (0)	8 (100)	0 (0)	0
Dogue de Bordeaux	9	0 (0)	0 (0)	9 (100)	0 (0)	0
Elo	8	0 (0)	0 (0)	8 (100)	0 (0)	0
English Cocker Spaniel	9	0 (0)	0 (0)	9 (100)	0 (0)	0
English Pointer	8	0 (0)	0 (0)	8 (100)	0 (0)	0
English Springer Spaniel	8	0 (0)	0 (0)	8 (100)	0 (0)	0
Entlebucher Cattle Dog	8	0 (0)	0 (0)	8 (100)	0 (0)	0
Eurasier	8	0 (0)	0 (0)	8 (100)	0 (0)	0
Flat Coated Retriever	9	0 (0)	0 (0)	9 (100)	0 (0)	0
German Hound	1	0 (0)	0 (0)	1 (100)	0 (0)	0
German Hunting Terrier	8	0 (0)	0 (0)	8 (100)	0 (0)	0
German Shepherd Dog	8	0 (0)	0 (0)	8 (100)	0 (0)	0
German Short-haired Pointer	5	0 (0)	0 (0)	5 (100)	0 (0)	0
German Spaniel	9	0 (0)	0 (0)	9 (100)	0 (0)	0
German Spitz (Giant Spitz)	6	0 (0)	0 (0)	6 (100)	0 (0)	0
German Spitz (Keeshound)	8	0 (0)	0 (0)	8 (100)	0 (0)	0
German Spitz (Medium)	7	0 (0)	0 (0)	7 (100)	0 (0)	0
German Wirehaired Pointer	8	0 (0)	0 (0)	8 (100)	0 (0)	0
Giant Schnauzer	9	0 (0)	0 (0)	9 (100)	0 (0)	0
Golden Retriever	9	0 (0)	0 (0)	9 (100)	0 (0)	0
Gordon Setter	8	0 (0)	0 (0)	8 (100)	0 (0)	0
Great Dane	8	0 (0)	0 (0)	8 (100)	0 (0)	0
Greater Swiss Mountain Dog	1	0 (0)	0 (0)	1 (100)	0 (0)	0
Greyhound	8	0 (0)	0 (0)	8 (100)	0 (0)	0
Hovawart	5	0 (0)	0 (0)	5 (100)	0 (0)	0
Irish Red Setter	1	0 (0)	0 (0)	1 (100)	0 (0)	0
Irish Setter	8	0 (0)	0 (0)	8 (100)	0 (0)	0
Irish Terrier	8	0 (0)	0 (0)	8 (100)	0 (0)	0
Jack Russel Terrier	9	0 (0)	0 (0)	9 (100)	0 (0)	0
Kromfohrländer	8	0 (0)	0 (0)	8 (100)	0 (0)	0
Labrador Retriever	8	0 (0)	0 (0)	8 (100)	0 (0)	0
Lagotto Romagnolo	8	0 (0)	0 (0)	8 (100)	0 (0)	0
Lakeland Terrier	6	0 (0)	0 (0)	6 (100)	0 (0)	0
Landseer	8	0 (0)	0 (0)	8 (100)	0 (0)	0
Leonberger	9	0 (0)	0 (0)	9 (100)	0 (0)	0
Lhasa Apso	14	0 (0)	0 (0)	13 (92.9)	1 (7.1)	0
Maltese	9	0 (0)	0 (0)	9 (100)	0 (0)	0
Mastiff	1	0 (0)	0 (0)	1 (100)	0 (0)	0
Miniature Bull Terrier	8	0 (0)	0 (0)	8 (100)	0 (0)	0
Miniature Pinscher	7	0 (0)	0 (0)	7 (100)	0 (0)	0
Miniature Schnauzer	8	0 (0)	0 (0)	8 (100)	0 (0)	0
Mixed	2	0 (0)	0 (0)	2 (100)	0 (0)	0
Mudi	7	0 (0)	0 (0)	7 (100)	0 (0)	0
Newfoundland	9	0 (0)	0 (0)	9 (100)	0 (0)	0
Norfolk Terrier	12	0 (0)	0 (0)	17 (100)	0 (0)	0
Nova Scotia Duck Tolling Retriever	9	0 (0)	0 (0)	9 (100)	0 (0)	0
Papillon	1	0 (0)	0 (0)	1 (100)	0 (0)	0
Pekingese	2	0 (0)	0 (0)	2 (100)	0 (0)	0
Perro de Agua Espanõl	8	0 (0)	0 (0)	8 (100)	0 (0)	0
Peruanischer Hairless Dog	8	0 (0)	0 (0)	8 (100)	0 (0)	0
Picardy Sheepdog	1	0 (0)	0 (0)	1 (100)	0 (0)	0
Polish Lowland Sheepdog	8	0 (0)	0 (0)	8 (100)	0 (0)	0
Poodle	14	0 (0)	0 (0)	14 (100)	0 (0)	0
Pug	9	0 (0)	0 (0)	9 (100)	0 (0)	0
Rhodesian Ridgeback	8	0 (0)	0 (0)	8 (100)	0 (0)	0
Rottweiler	9	0 (0)	0 (0)	9 (100)	0 (0)	0
Saluki	1	0 (0)	0 (0)	1 (100)	0 (0)	0
Schapendoes	8	0 (0)	0 (0)	8 (100)	0 (0)	0
Scottish Terrier	17	0 (0)	0 (0)	17 (100)	0 (0)	0
Shetland Sheepdog	7	0 (0)	0 (0)	7 (100)	0 (0)	0
Shih Tzu	13	0 (0)	0 (0)	13 (100)	0 (0)	0
Siberian Husky	8	0 (0)	0 (0)	8 (100)	0 (0)	0
Sloughi	8	0 (0)	0 (0)	8 (100)	0 (0)	0
Slovak Rough-Haired Pointer	1	0 (0)	0 (0)	1 (100)	0 (0)	0
St. Bernard	7	0 (0)	0 (0)	7 (100)	0 (0)	0
Standard Schnauzer	1	0 (0)	0 (0)	1 (100)	0 (0)	0
Tibetan Terrier	8	0 (0)	0 (0)	8 (100)	0 (0)	0
Vizsla	9	0 (0)	0 (0)	9 (100)	0 (0)	0
West Highland White Terrier	8	0 (0)	0 (0)	8 (100)	0 (0)	0
Whippet	9	0 (0)	0 (0)	9 (100)	0 (0)	0
White Swiss Shepherd Dog	8	0 (0)	0 (0)	8 (100)	0 (0)	0
Yorkshire Terrier	1	0 (0)	0 (0)	1 (100)	0 (0)	0
